# Supplementary material for: Adaptability and Stability of Faba Bean (Vicia faba L.) Accessions under Diverse Environments and Herbicide Treatments
Source: Plants (Basel). 2022 Jan 19;11(3):251. doi: 10.3390/plants11030251 (PMC8839948; doi:10.3390/plants11030251)
Supplement: Supplementary file 1 [file plants-11-00251-s001.zip]

Archive with 1 entries (1 files):
- plants-1502151-supplementary.pdf
